# Supplementary material for: Data-driven modeling predicts gene regulatory network dynamics during the differentiation of multipotential hematopoietic progenitors
Source: PLoS Comput Biol. 2022 Jan 14;18(1):e1009779. doi: 10.1371/journal.pcbi.1009779 (PMC8794271; doi:10.1371/journal.pcbi.1009779)
Supplement: S1 Table — Columns correspond to parameters while rows correspond to models. Tij are shown as T_Genei_Genej, bi are shown as b_Genei, hi are shown as h_Genei, Ri are shown as R_Genei, and λi are shown as lambda_Genei. (TSV) [file pcbi.1009779.s005.tsv]

model #	T_Gata1_Gata1	T_Gata1_Spi1	T_Gata1_Tal1	T_Gata1_Cebpa	T_Gata1_Gfi1	T_Gata1_Csf3r	T_Gata1_Zfpm1	T_Gata1_Klf1	T_Gata1_Stat3	T_Gata1_Il3ra	T_Gata1_Epor	T_Gata1_Gata2	T_Spi1_Gata1	T_Spi1_Spi1	T_Spi1_Tal1	T_Spi1_Cebpa	T_Spi1_Gfi1	T_Spi1_Csf3r	T_Spi1_Zfpm1	T_Spi1_Klf1	T_Spi1_Stat3	T_Spi1_Il3ra	T_Spi1_Epor	T_Spi1_Gata2	T_Tal1_Gata1	T_Tal1_Spi1	T_Tal1_Tal1	T_Tal1_Cebpa	T_Tal1_Gfi1	T_Tal1_Csf3r	T_Tal1_Zfpm1	T_Tal1_Klf1	T_Tal1_Stat3	T_Tal1_Il3ra	T_Tal1_Epor	T_Tal1_Gata2	T_Cebpa_Gata1	T_Cebpa_Spi1	T_Cebpa_Tal1	T_Cebpa_Cebpa	T_Cebpa_Gfi1	T_Cebpa_Csf3r	T_Cebpa_Zfpm1	T_Cebpa_Klf1	T_Cebpa_Stat3	T_Cebpa_Il3ra	T_Cebpa_Epor	T_Cebpa_Gata2	T_Gfi1_Gata1
model_1	0.342172	-0.311383	0.070016	-0.259253	-0.038113	-0.008149	0.056607	0.445767	-0.255255	-0.358215	0.304664	-0.183198	-0.151909	0.204237	-0.340708	0.02833	0.124568	0.292732	-0.439924	-0.259066	0.109139	0.155049	-0.20786	-0.028491	0.158739	-0.168182	0.125125	-0.270458	-0.193482	0.01072	0.056889	0.15181	-0.104616	-0.104906	0.082203	-0.278817	-0.154536	-0.023584	-0.205688	0.36683	0.335671	-0.104379	-0.449018	-0.030504	-0.189584	0.043823	-0.194816	0.132908	-0.165085
model_2	0.281216	-0.227988	0.090925	-0.188282	-0.083138	-0.036126	0.08317	0.50188	-0.321633	-0.399678	0.240368	-0.188588	-0.222209	0.211555	-0.323844	0.005548	0.156709	0.338892	-0.44058	-0.2264	0.098885	0.09504	-0.201268	-0.067305	0.167035	-0.153654	0.010809	-0.185376	-0.202288	0.006158	0.09522	0.152043	-0.038915	-0.117927	0.225181	-0.202625	-0.14711	-0.033606	-0.25092	0.348301	0.282368	-0.163111	-0.449451	-0.125704	-0.136897	-0.04628	-0.105757	0.011063	-0.231252
model_3	0.227557	-0.313083	0.028657	-0.239917	-0.08831	-0.04366	0.066378	0.402815	-0.248299	-0.379153	0.312767	-0.235425	-0.272307	0.222275	-0.281357	0.07574	0.14677	0.297654	-0.406165	-0.273862	0.113606	0.166449	-0.210503	-0.020874	0.162931	-0.103748	0.063476	-0.265536	-0.158545	0.009287	0.037931	0.158558	-0.022452	-0.104231	0.177114	-0.295745	-0.078226	0.024981	-0.265297	0.442569	0.434122	-0.145457	-0.451266	0.019457	-0.197571	0.018163	-0.245494	0.189871	-0.128043
model_4	0.199057	-0.321711	0.077147	-0.194902	-0.111539	0.006875	0.038528	0.402522	-0.246295	-0.464557	0.342884	-0.159003	-0.278094	0.145361	-0.301965	0.029412	0.201618	0.331345	-0.375013	-0.274128	0.097122	0.155084	-0.23138	-0.050103	0.141375	-0.153041	0.063539	-0.230134	-0.109344	-0.026742	0.090419	0.157918	-0.085439	-0.177632	0.185611	-0.068557	-0.144869	0.009426	-0.269478	0.294142	0.252806	-0.178981	-0.416136	-0.099557	-0.158088	0.033675	-0.245765	-0.020447	-0.26949
model_5	0.323428	-0.300557	0.063734	-0.172827	-0.057753	-0.077756	0.030244	0.434713	-0.263778	-0.362934	0.301213	-0.167412	-0.303941	0.230207	-0.277552	-0.0308	0.113746	0.330611	-0.487569	-0.267511	0.09427	0.126102	-0.227319	-0.068434	0.149528	-0.1265	0.094195	-0.261561	-0.176623	0.050226	0.050593	0.125989	-0.117155	-0.148629	0.194621	-0.19033	-0.142867	-0.006632	-0.258153	0.213265	0.283766	-0.134125	-0.352429	-0.129258	-0.115386	0.050861	-0.205425	0.014688	-0.213225
model_6	0.289887	-0.259252	0.059634	-0.266266	-0.045061	-0.021308	0.062869	0.500102	-0.337866	-0.323356	0.310643	-0.149817	-0.30826	0.241586	-0.273723	0.039123	0.186117	0.296925	-0.412668	-0.349702	0.108178	0.031368	-0.208601	-0.008579	0.126296	-0.101193	0.009198	-0.298623	-0.204224	0.013533	0.104671	0.187696	-0.057891	-0.105192	0.149484	-0.155573	-0.183228	0.033134	-0.247071	0.434107	0.478381	-0.152881	-0.408921	-0.08984	-0.180087	0.053948	-0.17198	-0.010106	-0.246365
model_7	0.295294	-0.222242	0.087315	-0.23779	-0.026323	-0.118355	-0.019827	0.455586	-0.321747	-0.350546	0.301398	-0.127146	-0.320264	0.193423	-0.331286	0.117488	0.122564	0.301285	-0.428988	-0.303838	0.101645	0.110076	-0.096109	-0.118453	0.124525	-0.143101	-0.040659	-0.240623	-0.120494	0.032843	0.048105	0.17467	-0.114349	-0.141605	0.217556	-0.127172	-0.214004	0.058839	-0.314057	0.390454	0.355575	-0.22597	-0.380329	-0.072372	-0.101404	-0.018483	-0.201874	0.175043	-0.231687
model_8	0.219295	-0.344227	-0.066502	-0.165749	-0.072231	-0.080657	0.058309	0.473633	-0.183583	-0.236225	0.328172	-0.039146	-0.269368	0.36234	-0.308948	0.025563	0.214188	0.295104	-0.462968	-0.287767	-0.104201	0.123345	-0.249086	-0.063253	0.160146	-0.1263	-0.004632	-0.126557	-0.128366	-0.06671	0.268444	0.075494	0.053336	-0.222885	0.183469	-0.250286	-0.120217	0.010037	-0.381918	0.300222	0.384546	-0.007824	-0.105766	-0.14346	-0.021036	0.048256	-0.079046	0.075765	-0.32067
model_9	0.305271	-0.352544	-0.059729	-0.163652	-0.032461	0.036959	0.050409	0.443693	-0.300017	-0.367296	0.346628	-0.214904	-0.290315	0.12417	-0.269056	-0.051447	0.188728	0.396869	-0.503094	-0.300166	0.090285	0.121851	-0.192365	0.004732	0.214172	-0.213848	-0.074088	-0.181342	-0.098907	-0.109664	0.074914	0.164598	-0.040987	-0.151183	0.090465	-0.144867	-0.170851	-0.016318	-0.380485	0.247028	0.160661	-0.075594	-0.370616	-0.213069	-0.088822	0.024966	-0.291495	-0.038039	-0.274453
model_10	0.227607	-0.232984	0.047783	-0.209324	-0.10272	-0.082432	0.037085	0.496726	-0.295525	-0.320063	0.30895	-0.240606	-0.280692	0.179046	-0.270462	-0.092215	0.244759	0.323859	-0.4143	-0.264341	0.142768	0.14394	-0.218347	-0.078085	0.171855	-0.140388	0.029826	-0.205652	-0.157258	-0.01829	0.069118	0.168832	-0.09459	-0.156879	0.183142	-0.124734	-0.194103	0.012165	-0.217253	0.225362	0.23421	-0.110305	-0.257364	-0.099543	-0.026982	-0.00629	-0.219239	0.060474	-0.273277
model_11	0.308809	-0.343638	0.071575	-0.204044	-0.112136	-0.05747	-0.014009	0.436488	-0.283085	-0.351135	0.323689	-0.179473	-0.260249	0.159326	-0.295792	0.062515	0.163931	0.31785	-0.384236	-0.340178	0.092332	0.035139	-0.198702	0.015532	0.154606	-0.069454	0.076153	-0.26076	-0.092825	-0.001863	0.091695	0.11251	-0.099242	-0.142161	0.18877	-0.103706	-0.086913	-0.012768	-0.289231	0.424473	0.392812	-0.226477	-0.524212	-0.026413	-0.09447	0.078777	-0.175061	-0.038386	-0.254832
model_12	0.259501	-0.285418	0.048354	-0.243597	-0.052969	-0.031034	0.041556	0.495314	-0.334639	-0.347764	0.335802	-0.135974	-0.269542	0.14841	-0.304463	0.059091	0.108294	0.338302	-0.380018	-0.289061	0.153319	0.095396	-0.186789	-0.051546	0.123861	-0.144061	0.064969	-0.188337	-0.1804	-0.00213	0.067989	0.155446	-0.088041	-0.141475	0.196609	-0.168784	-0.172455	-0.105126	-0.337192	0.404249	0.389318	-0.219673	-0.508231	-0.086852	-0.124831	-0.060196	-0.216237	0.167837	-0.296286
model_13	0.287205	-0.308675	0.009588	-0.314312	-0.132095	-0.08756	-0.012425	0.50351	-0.193867	-0.351392	0.285098	-0.147097	-0.288686	0.157053	-0.316949	0.069229	0.138032	0.284786	-0.468493	-0.290774	0.150345	0.069811	-0.21271	0.000902	0.061819	-0.094775	0.049554	-0.170432	-0.206691	-0.003434	0.162573	0.184419	-0.140019	-0.185674	0.172116	-0.173003	-0.151735	0.042668	-0.236615	0.349532	0.388827	-0.202499	-0.499445	0.015357	-0.131262	0.052635	-0.17143	0.112031	-0.216111
model_14	0.313011	-0.239425	0.031409	-0.315447	-0.150066	-0.085586	0.093294	0.517805	-0.256093	-0.37867	0.314246	-0.280277	-0.21564	0.162215	-0.318284	0.071861	0.266639	0.259051	-0.344985	-0.281751	0.138881	0.039593	-0.197024	-0.066486	0.047367	-0.157392	-0.043889	-0.327348	-0.148644	-0.035177	-0.03979	0.179463	-0.081676	-0.259676	0.164882	-0.135064	-0.206332	-0.050994	-0.289694	0.588468	0.224885	-0.264504	-0.438188	-0.071924	-0.127638	-0.030702	-0.26605	0.169417	-0.288841
model_15	0.216718	-0.222189	0.09095	-0.217392	-0.083473	-0.022113	-0.006934	0.546352	-0.301136	-0.351572	0.404025	-0.206615	-0.32951	0.176655	-0.286266	-0.051989	0.150322	0.372844	-0.37002	-0.33071	0.086123	0.125711	-0.248344	-0.088002	0.177463	-0.068147	0.120951	-0.175619	-0.183304	-0.011748	0.134232	0.172124	-0.122598	-0.198916	0.184508	-0.096727	-0.169212	0.029938	-0.199462	0.220336	0.465898	-0.104949	-0.543895	0.019524	-0.140232	-0.021477	-0.138789	0.059669	-0.281488
model_16	0.235479	-0.304977	0.050026	-0.122799	-0.150461	0.042388	0.062275	0.491043	-0.219491	-0.354027	0.316725	-0.285078	-0.270382	0.192927	-0.293992	0.088629	0.255571	0.287696	-0.346141	-0.2784	0.040762	0.122551	-0.162159	-0.061357	0.154988	-0.227261	0.007117	-0.255749	-0.216042	0.061932	0.087434	0.108324	-0.152572	-0.129172	0.148226	-0.085537	-0.159946	0.062036	-0.143441	0.222319	0.246321	-0.197732	-0.411696	-0.132017	-0.108199	0.060104	-0.158029	-0.046277	-0.295826
model_17	0.291782	-0.265796	0.007347	-0.179525	-0.092023	0.020069	0.059181	0.46927	-0.265314	-0.445286	0.342058	-0.186908	-0.321647	0.195404	-0.336776	-0.079564	0.269238	0.315096	-0.358129	-0.308051	0.061381	0.162443	-0.226499	-0.083106	0.150342	-0.12375	0.050052	-0.22839	-0.126764	-0.032114	0.090016	0.160168	-0.032544	-0.163819	0.15461	-0.144586	-0.104614	-0.03337	-0.249301	0.2798	0.241931	-0.131909	-0.320746	-0.180748	-0.063076	0.039191	-0.180724	-0.055969	-0.236904
model_18	0.257248	-0.355271	0.133956	-0.325535	-0.027391	-0.082891	0.140519	0.35035	-0.240423	-0.409314	0.302651	-0.092023	-0.424922	0.259347	-0.457114	0.102037	0.279311	0.197076	-0.438625	-0.254519	0.030566	0.071555	-0.141629	-0.327695	0.054378	-0.297433	-0.07865	-0.055323	-0.216729	-0.101016	0.057318	0.307007	-0.248399	-0.343834	0.12746	-0.194523	-0.009802	0.229975	-0.264766	0.211166	0.058597	-0.169101	-0.413853	-0.249871	0.184825	0.187575	-0.146923	-0.012691	-0.400036
model_19	0.242697	-0.231736	0.024077	-0.336817	-0.113625	-0.020376	0.016606	0.478059	-0.294105	-0.394394	0.337233	-0.216589	-0.264864	0.146407	-0.269811	0.047168	0.144972	0.332429	-0.39595	-0.290124	0.131689	0.087738	-0.264279	-0.049972	0.107239	-0.100311	0.088763	-0.286675	-0.219555	0.024783	0.048855	0.177594	-0.0889	-0.149224	0.210006	-0.209143	-0.159583	0.026028	-0.415785	0.372064	0.470832	-0.173061	-0.356452	0.013046	-0.189852	-0.011308	-0.182383	-0.032097	-0.268939
model_20	0.271884	-0.295746	0.050599	-0.237825	-0.143566	-0.085225	-0.055211	0.447467	-0.277174	-0.365422	0.341898	-0.152736	-0.306674	0.199226	-0.311682	-0.02694	0.173119	0.357755	-0.399999	-0.288272	0.083778	0.072859	-0.14021	-0.023949	0.140663	-0.149001	0.08658	-0.319589	-0.247971	0.010129	0.07122	0.147804	-0.129823	-0.147339	0.128893	-0.167208	-0.223097	-0.09148	-0.279946	0.39018	0.294083	-0.125514	-0.38994	-0.124339	-0.122285	-0.047598	-0.144971	-0.01536	-0.154786
model_21	0.265458	-0.331309	0.053294	-0.213068	-0.105761	-0.006495	0.014054	0.426105	-0.310982	-0.362061	0.299603	-0.227633	-0.214798	0.161391	-0.322677	0.080431	0.204129	0.270294	-0.412319	-0.356149	0.019349	0.106724	-0.172598	-0.040686	0.097254	-0.116017	0.099001	-0.314479	-0.079533	0.030911	0.075568	0.124984	-0.101473	-0.188474	0.187781	-0.203289	-0.150052	-0.006415	-0.317324	0.511478	0.154207	-0.18492	-0.414336	-0.052303	-0.150588	0.073455	-0.233845	0.004359	-0.238491
model_22	0.260994	-0.274679	-0.00057	-0.290751	-0.072887	0.020238	0.063053	0.2605	-0.352197	-0.439755	0.304535	-0.244648	-0.347862	0.249856	-0.337438	0.113934	0.085298	0.233893	-0.408311	-0.264106	0.118725	0.215954	-0.190798	0.064229	0.069813	-0.143007	0.040065	-0.194507	-0.07341	0.056625	0.019357	0.195365	-0.13238	-0.176158	0.166361	-0.182575	-0.039215	0.111581	-0.214536	0.485952	0.45177	-0.121681	-0.443703	-0.133458	-0.024212	0.017532	-0.278141	0.064655	-0.24219
model_23	0.284894	-0.310689	0.011146	-0.309823	-0.123029	-0.026211	0.051461	0.464034	-0.279464	-0.356652	0.303647	-0.21326	-0.202089	0.217236	-0.315306	0.047313	0.188495	0.249926	-0.428251	-0.251148	0.08183	0.025328	-0.240051	0.07057	0.147903	-0.157309	-0.075514	-0.291153	-0.180233	-0.041135	0.080916	0.16563	-0.114441	-0.04705	0.181422	-0.140892	-0.284773	-0.034977	-0.344795	0.368449	0.192357	-0.175052	-0.586539	-0.123908	-0.237098	-0.170442	-0.218444	0.010546	-0.325862
model_24	0.200018	-0.252216	0.026138	-0.255285	-0.067009	-0.041773	0.081821	0.390521	-0.274445	-0.363348	0.35891	-0.229492	-0.236749	0.138037	-0.225929	0.006112	0.15681	0.349198	-0.481168	-0.278656	0.092103	0.060099	-0.210662	-0.040639	0.129279	-0.135362	0.074937	-0.22787	-0.2837	0.015586	0.072851	0.13463	-0.034728	-0.229145	0.123785	-0.219951	-0.114371	-0.054844	-0.31917	0.415501	0.501808	-0.154253	-0.366438	0.018712	-0.101942	-0.00139	-0.205202	0.103488	-0.192212
model_25	0.250865	-0.323998	-0.024306	-0.214381	-0.057663	-0.128523	0.090787	0.401873	-0.224634	-0.276044	0.303969	-0.196415	-0.345474	0.190272	-0.298461	0.165124	0.127905	0.240777	-0.48184	-0.303847	0.016726	0.087214	-0.237507	-0.024443	0.037195	-0.164465	0.019768	-0.199724	-0.181216	0.023338	0.037235	0.195282	-0.276915	-0.167195	0.151087	-0.198246	-0.09484	0.040858	-0.296132	0.241248	0.498355	-0.127303	-0.479139	-0.063839	0.058512	-0.011673	-0.16266	-0.000065	-0.209047
model_26	0.289338	-0.24553	0.148561	-0.284233	-0.045445	-0.040553	0.005679	0.49564	-0.306112	-0.331677	0.354175	-0.186949	-0.25657	0.195021	-0.284076	0.086334	0.1389	0.313512	-0.417667	-0.338712	0.149607	0.015057	-0.19412	-0.022787	0.133487	-0.158717	0.040888	-0.152805	-0.190688	-0.000102	0.053768	0.197829	-0.090809	-0.215969	0.143022	-0.189564	-0.23442	0.024284	-0.307058	0.381205	0.459674	-0.160775	-0.399972	-0.012999	-0.153494	0.074702	-0.205914	0.051978	-0.249053
model_27	0.264722	-0.218446	0.058072	-0.286926	-0.112051	-0.059331	-0.00408	0.412986	-0.31139	-0.336288	0.304424	-0.193264	-0.227551	0.149551	-0.349081	0.016872	0.105768	0.369715	-0.397416	-0.266591	0.051378	0.092106	-0.298356	0.031399	0.104575	-0.082519	0.062867	-0.19159	-0.11885	-0.061045	0.1149	0.131029	-0.065352	-0.245636	0.130847	-0.219073	-0.172388	-0.103037	-0.214467	0.439283	0.415526	-0.181605	-0.500591	-0.022367	-0.121136	-0.031508	-0.225784	-0.052128	-0.252099
model_28	0.233099	-0.263425	0.080559	-0.176313	-0.086149	-0.027077	-0.021535	0.513375	-0.342675	-0.371905	0.321802	-0.211442	-0.302875	0.208872	-0.267119	-0.009188	0.137284	0.30963	-0.463075	-0.31944	0.103331	0.138877	-0.146463	0.032395	0.127331	-0.084346	0.027694	-0.275833	-0.11803	-0.01017	0.054194	0.13606	-0.018495	-0.177264	0.190247	-0.153716	-0.098185	0.032298	-0.279904	0.302182	0.247669	-0.179025	-0.358522	-0.183638	-0.123843	0.034518	-0.217875	-0.059495	-0.253629
model_29	0.22959	-0.306107	0.021016	-0.24096	-0.103865	-0.030451	0.031216	0.428066	-0.269152	-0.370664	0.362055	-0.202146	-0.25594	0.185548	-0.354251	0.035688	0.193185	0.324217	-0.386423	-0.271787	0.048182	0.085124	-0.207081	-0.003995	0.128224	-0.101822	-0.008489	-0.266101	-0.255531	0.007344	0.074948	0.105763	-0.115473	-0.16672	0.208341	-0.129106	-0.109199	-0.046613	-0.252205	0.309287	0.533126	-0.161946	-0.417684	0.041246	-0.143406	0.048279	-0.169514	0.123211	-0.254953
model_30	0.280937	-0.291605	0.048936	-0.274089	-0.163816	0.028455	-0.013923	0.525269	-0.278043	-0.392167	0.317623	-0.159041	-0.24581	0.141587	-0.385768	0.038084	0.162804	0.273692	-0.452799	-0.283917	0.114439	0.13194	-0.192577	-0.025963	0.157859	-0.098544	0.00927	-0.25228	-0.17713	-0.005518	0.090106	0.146518	-0.108902	-0.160586	0.141853	-0.147404	-0.173644	-0.018971	-0.183387	0.412979	0.18009	-0.158771	-0.468356	-0.08314	-0.06331	0.051092	-0.155824	0.0124	-0.338525
model_31	0.277787	-0.297422	0.046627	-0.094567	-0.031492	-0.028186	0.079059	0.539924	-0.335221	-0.420535	0.295801	-0.111506	-0.238779	0.257645	-0.358749	-0.026733	0.165648	0.300454	-0.415941	-0.293481	0.073136	0.161969	-0.189314	-0.098692	0.193093	-0.100297	0.019595	-0.177459	-0.123316	-0.028874	0.097767	0.147936	-0.098657	-0.189908	0.191386	-0.16583	-0.124084	-0.011542	-0.182431	0.28059	0.180363	-0.10161	-0.354419	-0.143033	-0.015759	0.00372	-0.20833	-0.039607	-0.307483
model_32	0.316161	-0.256138	0.062745	-0.16793	-0.10465	-0.049391	0.02013	0.431043	-0.195298	-0.394389	0.307075	-0.173241	-0.25982	0.185471	-0.373213	0.011148	0.152763	0.331527	-0.425817	-0.250444	0.140127	0.102039	-0.277297	-0.029189	0.150065	-0.146305	0.017405	-0.220979	-0.203086	-0.000272	0.095414	0.177949	-0.11187	-0.126767	0.148789	-0.161431	-0.127347	-0.020296	-0.256294	0.343491	0.282172	-0.187911	-0.405991	-0.102022	-0.148347	0.03185	-0.213686	0.061952	-0.222973
model_33	0.356328	-0.282119	0.014773	-0.181232	-0.074533	-0.024891	-0.049623	0.501168	-0.269264	-0.397657	0.354297	-0.261673	-0.287976	0.127446	-0.257612	-0.007372	0.170965	0.322866	-0.471086	-0.279469	0.156857	0.11763	-0.220502	-0.09274	0.130922	-0.171428	0.023805	-0.281821	-0.100264	-0.023458	0.054723	0.175265	-0.062581	-0.185965	0.176328	-0.050737	-0.115967	0.006689	-0.298106	0.334414	0.254973	-0.130086	-0.325377	-0.097556	-0.093829	0.042818	-0.125545	0.021023	-0.268805
model_34	0.295538	-0.270839	0.052644	-0.147375	0.014518	-0.085805	-0.039184	0.499735	-0.35822	-0.38982	0.292129	-0.180425	-0.278358	0.203422	-0.351731	0.013291	0.103497	0.291702	-0.396959	-0.410644	0.100536	0.211077	-0.208849	-0.119389	0.144716	-0.145008	0.112144	-0.176298	-0.142636	0.017262	0.073208	0.218218	-0.09348	-0.143551	0.18076	-0.121241	-0.158635	0.024446	-0.214463	0.298637	0.242263	-0.142493	-0.292346	-0.153345	-0.073132	0.014719	-0.179185	-0.050858	-0.270821
model_35	0.193924	-0.329197	0.12741	-0.216472	-0.090705	-0.004439	0.013929	0.485536	-0.281845	-0.384485	0.338522	-0.211352	-0.272883	0.167242	-0.267274	-0.009841	0.20492	0.332692	-0.313152	-0.251394	0.072341	0.14007	-0.217604	-0.151441	0.061442	-0.299698	0.115958	-0.305027	-0.235186	0.045683	0.156842	0.052165	0.018001	-0.264753	0.138182	-0.239737	-0.153946	0.024	-0.391941	0.371115	0.349168	-0.266836	-0.299423	0.030092	-0.108118	0.135874	-0.212292	0.121007	-0.281858
model_36	0.259389	-0.251935	0.057774	-0.284618	-0.159168	-0.055281	0.096889	0.413583	-0.26564	-0.40002	0.306851	-0.293508	-0.254788	0.16572	-0.430356	0.02737	0.206168	0.236366	-0.559506	-0.284045	-0.074576	0.066917	-0.181528	-0.110437	0.181654	-0.175627	0.126964	-0.247884	-0.214895	0.025311	0.166803	0.070532	-0.006112	-0.118145	0.087803	-0.320646	-0.173388	0.156604	-0.367689	0.26645	0.204058	-0.066554	-0.529307	-0.000437	-0.168736	-0.010392	-0.138037	-0.018263	-0.27739
model_37	0.272467	-0.326013	0.064242	-0.165285	-0.07436	-0.046642	-0.002211	0.460323	-0.281681	-0.398313	0.344436	-0.180379	-0.319735	0.17906	-0.285205	-0.004771	0.176249	0.319779	-0.382924	-0.30666	0.150391	0.202864	-0.190339	-0.064682	0.088661	-0.122322	0.025696	-0.250676	-0.130091	-0.002366	0.044017	0.207612	-0.086693	-0.156196	0.168168	-0.167552	-0.105968	0.022125	-0.240896	0.317051	0.23364	-0.139075	-0.30347	-0.165384	-0.073211	0.084232	-0.233902	-0.015706	-0.278467
model_38	0.318269	-0.32809	0.050636	-0.159178	-0.096457	-0.044827	0.051892	0.447951	-0.251688	-0.458716	0.272566	-0.26172	-0.254977	0.061464	-0.356642	-0.054072	0.247446	0.320212	-0.452931	-0.258855	0.062131	0.188085	-0.192775	-0.04497	0.144853	-0.172631	0.058935	-0.182421	-0.135693	0.024984	0.117421	0.181322	-0.138915	-0.249496	0.167579	-0.062227	-0.168937	-0.007599	-0.298123	0.288285	0.137061	-0.129645	-0.383698	-0.074206	-0.178945	0.069124	-0.152685	-0.047485	-0.299387
model_39	0.24611	-0.319491	0.010328	-0.105832	-0.083544	-0.027096	0.048651	0.499389	-0.326719	-0.331967	0.344933	-0.19484	-0.256586	0.169909	-0.329409	-0.029579	0.232535	0.312525	-0.434819	-0.37634	0.082489	0.165715	-0.193487	-0.065772	0.126982	-0.113333	0.025256	-0.273988	-0.173051	-0.032883	0.07668	0.182019	-0.097214	-0.138363	0.158418	-0.178044	-0.159923	0.046381	-0.215714	0.299896	0.207926	-0.150612	-0.294992	-0.132673	0.010437	0.0586	-0.178348	0.05625	-0.243245
model_40	0.290575	-0.347048	-0.005415	-0.163496	-0.06444	-0.116825	0.04195	0.437187	-0.264485	-0.372434	0.305247	-0.122484	-0.285392	0.181875	-0.254554	-0.014536	0.15383	0.356041	-0.455402	-0.271801	0.091281	0.129969	-0.231592	-0.035081	0.133591	-0.126031	0.060255	-0.267296	-0.197241	0.063994	0.041323	0.195165	-0.129873	-0.100451	0.195701	-0.180214	-0.129246	0.026433	-0.285801	0.323949	0.252073	-0.082001	-0.288169	-0.139984	-0.132322	-0.028679	-0.166231	0.033322	-0.174243
model_41	0.258856	-0.246528	0.03439	-0.171972	-0.059718	-0.054194	0.001223	0.466713	-0.286482	-0.341101	0.367297	-0.219376	-0.30698	0.169897	-0.345002	-0.050588	0.130649	0.331411	-0.383057	-0.300788	0.174101	0.163782	-0.238245	-0.031306	0.138567	-0.070181	0.049857	-0.287819	-0.151093	0.025145	0.071244	0.128733	-0.098592	-0.16115	0.199196	-0.236369	-0.127453	-0.000921	-0.284104	0.349335	0.232631	-0.153826	-0.359947	-0.17789	-0.135363	0.006303	-0.187503	-0.010258	-0.239079
model_42	0.364593	-0.377056	-0.072662	-0.40861	-0.10891	-0.146262	0.259255	0.196343	-0.251715	-0.410196	0.369928	-0.218413	-0.268136	0.106602	-0.348969	0.27206	0.305951	0.227308	-0.34592	-0.096622	0.048115	0.060206	-0.147546	0.021201	0.093738	-0.19207	0.165586	-0.292014	-0.115189	-0.054502	0.304199	-0.128822	-0.058853	-0.049041	0.36783	-0.189069	-0.195748	0.281818	-0.335079	0.142018	0.303089	0.102107	-0.512822	0.067122	-0.057308	0.0691	-0.265614	0.155298	-0.320784
model_43	0.255959	-0.238424	0.059307	-0.133792	-0.095976	-0.042433	0.018806	0.597312	-0.310428	-0.423996	0.321274	-0.124059	-0.284838	0.210967	-0.303475	-0.022351	0.159246	0.356771	-0.478506	-0.332196	0.106435	0.105553	-0.188035	-0.084856	0.145267	-0.089237	0.055903	-0.196504	-0.240712	0.021979	0.081008	0.190616	-0.085469	-0.158151	0.182606	-0.14397	-0.152159	-0.061733	-0.304172	0.269895	0.224865	-0.130541	-0.374385	-0.106002	-0.11994	0.072758	-0.18063	-0.025919	-0.284154
model_44	0.31142	-0.231252	-0.006805	-0.190144	-0.115023	-0.104649	0.004625	0.476531	-0.320716	-0.356185	0.279333	-0.226063	-0.26069	0.119112	-0.29445	-0.010302	0.186256	0.338048	-0.398221	-0.31807	0.104023	0.150182	-0.254087	-0.030562	0.119796	-0.079473	0.072787	-0.24532	-0.107185	0.028732	0.117514	0.224335	-0.122066	-0.174019	0.133651	-0.145636	-0.167701	-0.031226	-0.275947	0.32045	0.19644	-0.128353	-0.331266	-0.135527	-0.117642	-0.044967	-0.190889	-0.03709	-0.211795
model_45	0.316079	-0.292447	0.004028	-0.189047	-0.050451	-0.025057	0.034001	0.480535	-0.316159	-0.3623	0.303008	-0.195131	-0.274087	0.155639	-0.274832	-0.035576	0.201504	0.330949	-0.46601	-0.34115	0.126137	0.121854	-0.201673	-0.092809	0.12567	-0.068887	0.035911	-0.247489	-0.141772	-0.051604	0.090974	0.216345	-0.033806	-0.163327	0.121122	-0.16325	-0.133956	0.040702	-0.195721	0.305822	0.226489	-0.080877	-0.280878	-0.138253	-0.08222	0.026573	-0.154266	0.03378	-0.225861
model_46	0.295539	-0.32635	0.074944	-0.251876	-0.131801	-0.029519	0.044432	0.430794	-0.222325	-0.300665	0.299219	-0.248908	-0.286661	0.251944	-0.298643	-0.05747	0.205038	0.31439	-0.41573	-0.289496	0.061067	0.171774	-0.1614	-0.087489	0.141038	-0.09412	-0.011502	-0.242046	-0.156142	0.007766	0.082113	0.153871	-0.155184	-0.193585	0.149993	-0.1193	-0.171944	0.023143	-0.262023	0.28854	0.245686	-0.116579	-0.260548	-0.216495	-0.069502	0.056871	-0.221282	0.017704	-0.20348
model_47	0.282292	-0.285371	0.03491	-0.316287	-0.050637	-0.081008	0.012716	0.436871	-0.232846	-0.309563	0.283357	-0.210628	-0.269052	0.175898	-0.334641	0.020049	0.150226	0.293249	-0.350075	-0.363611	0.130219	0.086126	-0.261287	-0.02771	0.098716	-0.134894	0.054631	-0.295164	-0.172339	-0.026619	0.066373	0.19996	-0.01243	-0.145154	0.169033	-0.172015	-0.145786	-0.093289	-0.202127	0.388173	0.474889	-0.224174	-0.422305	-0.080005	-0.096287	0.084936	-0.197919	-0.023607	-0.168583
model_48	0.249353	-0.320858	0.021058	-0.217792	-0.033135	-0.030817	0.129863	0.309581	-0.239533	-0.397956	0.356873	-0.233718	-0.341792	0.2945	-0.320917	0.081406	0.074335	0.159333	-0.479429	-0.301738	0.137933	0.13534	-0.236115	0.017067	0.06274	-0.106658	-0.019662	-0.274598	-0.109238	-0.01642	0.155303	0.212142	-0.117241	-0.158093	0.146742	-0.260233	-0.109487	0.011909	-0.207564	0.328652	0.496913	-0.027683	-0.42596	-0.124561	-0.02412	0.03514	-0.233272	0.153466	-0.22149
model_49	0.198153	-0.226832	0.004237	-0.259593	-0.099347	-0.098547	0.04809	0.476639	-0.271024	-0.34881	0.311802	-0.191485	-0.263197	0.235095	-0.328824	-0.024885	0.214223	0.264425	-0.392432	-0.290197	0.079073	0.095452	-0.196483	0.040279	0.137009	-0.159551	0.047602	-0.273102	-0.128057	-0.049899	-0.013519	0.117048	-0.117954	-0.184753	0.163812	-0.17232	-0.12362	0.020352	-0.189435	0.40093	0.305593	-0.21591	-0.483003	-0.0426	-0.126923	0.057214	-0.184516	-0.053278	-0.219713
model_50	0.375685	-0.288406	0.056679	-0.241155	-0.072829	-0.085668	0.126777	0.523915	-0.213773	-0.357676	0.226884	-0.252502	-0.344575	0.274796	-0.277693	-0.007343	0.145218	0.369572	-0.399707	-0.294074	0.096707	-0.01252	-0.368797	-0.093621	0.144348	-0.032874	0.059327	-0.126293	-0.098099	-0.032081	0.119244	0.12015	-0.02063	-0.243861	0.193876	-0.18313	-0.125766	-0.010911	-0.218286	0.193558	0.527122	0.038607	-0.523735	0.124219	-0.061969	0.061927	-0.171043	0.135992	-0.250526
model_51	0.241233	-0.1931	0.051665	-0.204919	-0.099997	-0.027387	0.040849	0.446697	-0.292814	-0.357047	0.31099	-0.224132	-0.260992	0.213854	-0.302912	-0.020794	0.172762	0.349567	-0.427546	-0.30651	0.100726	0.119057	-0.216456	-0.074976	0.094843	-0.07351	0.03765	-0.218885	-0.17811	-0.017025	0.109725	0.12205	-0.08867	-0.202617	0.188651	-0.106395	-0.154786	-0.047482	-0.223091	0.39527	0.244669	-0.187626	-0.493507	-0.116504	-0.057381	0.033917	-0.130088	-0.029228	-0.203261
model_52	0.311456	-0.26619	0.047278	-0.191712	-0.122209	-0.039083	0.00753	0.422986	-0.307269	-0.426022	0.276913	-0.177236	-0.274691	0.182026	-0.332517	-0.063408	0.249958	0.310762	-0.438919	-0.311988	0.090923	0.023613	-0.233707	0.020218	0.172076	-0.140977	0.03216	-0.178047	-0.136195	-0.004131	0.084311	0.184489	-0.119006	-0.160057	0.174178	-0.167241	-0.16425	0.046332	-0.270478	0.383205	0.241446	-0.160057	-0.318319	-0.134226	-0.077975	-0.047204	-0.183012	0.019409	-0.240298
model_53	0.305517	-0.25779	0.156663	-0.246071	-0.16172	-0.042403	0.014785	0.421659	-0.308418	-0.402064	0.313264	-0.176314	-0.317977	0.133684	-0.297088	-0.004271	0.173	0.289663	-0.492402	-0.267765	0.129657	0.143191	-0.190433	-0.045678	0.159492	-0.158403	0.117969	-0.130384	-0.251391	-0.07069	0.108994	0.117816	-0.034107	-0.11271	0.204538	-0.222735	-0.175838	0.000491	-0.154191	0.252729	0.200225	-0.089922	-0.377725	-0.183033	-0.089502	-0.035958	-0.12742	0.108149	-0.327904
model_54	0.277844	-0.299267	0.084242	-0.351001	-0.067368	-0.060241	0.027011	0.397019	-0.280655	-0.287018	0.282455	-0.083379	-0.325933	0.128917	-0.375893	0.057741	0.149738	0.313797	-0.397272	-0.311473	0.111954	0.025132	-0.192408	-0.07123	0.081331	-0.224215	0.069296	-0.151262	-0.121338	-0.07059	0.129498	0.205716	-0.087139	-0.160266	0.179602	-0.242926	-0.269514	0.026757	-0.405054	0.34891	0.28721	-0.290673	-0.526083	-0.060426	-0.039884	-0.012715	-0.202979	0.095835	-0.274272
model_55	0.265816	-0.223827	0.084229	-0.348429	-0.066448	-0.053011	0.021634	0.397944	-0.299222	-0.359059	0.342692	-0.249356	-0.169157	0.285238	-0.388755	0.03577	0.054736	0.32809	-0.43862	-0.282309	0.133416	0.03773	-0.189171	0.092487	0.153087	-0.058394	0.13206	-0.212648	-0.235977	-0.027918	0.030466	0.086617	-0.122692	-0.169368	0.297808	-0.153733	-0.213231	-0.111334	-0.270956	0.329807	0.45084	-0.165034	-0.478946	-0.020331	-0.075834	-0.001573	-0.17078	-0.035616	-0.114061
model_56	0.267713	-0.251708	0.059132	-0.271	-0.071032	-0.071237	-0.004418	0.452148	-0.27552	-0.378115	0.316252	-0.146799	-0.300391	0.17521	-0.274131	0.087971	0.158736	0.316015	-0.430329	-0.309528	0.147358	0.080844	-0.210162	-0.077149	0.12911	-0.081586	0.051742	-0.183984	-0.165984	-0.001662	0.050105	0.100958	-0.106036	-0.259706	0.253149	-0.23867	-0.103952	-0.08042	-0.281632	0.383107	0.438749	-0.18922	-0.438572	-0.029488	-0.182997	0.028762	-0.183418	0.162046	-0.229276
model_57	0.246398	-0.282403	0.026046	-0.259972	-0.075097	-0.011358	0.009043	0.454704	-0.213388	-0.392665	0.330288	-0.179805	-0.276666	0.189878	-0.234774	-0.021455	0.218795	0.303004	-0.406499	-0.274171	0.057979	0.148834	-0.215859	-0.056594	0.100684	-0.141345	0.094919	-0.329131	-0.101637	-0.048298	0.0999	0.182938	-0.065131	-0.22193	0.052947	-0.097594	-0.152035	0.011935	-0.373559	0.480455	0.169249	-0.207103	-0.573824	-0.035641	-0.099951	-0.110225	-0.191519	-0.082819	-0.249811
model_58	0.299177	-0.218017	0.048983	-0.268429	-0.095485	-0.030277	0.078534	0.433998	-0.320136	-0.32655	0.307161	-0.187329	-0.295944	0.135186	-0.323204	-0.026861	0.180991	0.346569	-0.367934	-0.229425	0.041783	0.119538	-0.223066	0.024499	0.093709	-0.156823	0.022812	-0.26383	-0.118158	-0.00206	0.092372	0.177075	0.005296	-0.176571	0.187879	-0.120482	-0.145257	-0.004755	-0.384968	0.311957	0.402697	-0.227044	-0.345439	-0.031922	-0.114784	0.1303	-0.247638	0.104397	-0.265212
model_59	0.325713	-0.260088	-0.012379	-0.301894	-0.114019	0.012819	0.005365	0.469399	-0.2669	-0.419222	0.274261	-0.235096	-0.215537	0.112099	-0.228351	0.049587	0.177359	0.347572	-0.37546	-0.203764	0.125099	0.120212	-0.216891	-0.035137	0.119036	-0.206204	0.05385	-0.390324	-0.204919	-0.028938	-0.136463	0.14054	-0.245487	-0.242872	0.073114	-0.143616	-0.217537	-0.087149	-0.321723	0.543459	0.414171	-0.282608	-0.305337	0.018343	-0.113988	0.103271	-0.147552	0.052398	-0.302858
model_60	0.341056	-0.242157	-0.000624	-0.198031	-0.139761	-0.042241	0.042606	0.466294	-0.251166	-0.363912	0.307226	-0.155706	-0.363151	0.180947	-0.317123	-0.070448	0.163561	0.302916	-0.436205	-0.26328	0.16769	0.098725	-0.226246	0.082367	0.065651	-0.148448	0.058149	-0.289075	-0.175884	-0.046246	0.077169	0.194224	-0.050166	-0.141528	0.193026	-0.086393	-0.127976	-0.001464	-0.212121	0.346561	0.20421	-0.127756	-0.349118	-0.166062	-0.015647	-0.021549	-0.20275	-0.067387	-0.257158
model_61	-0.007983	-0.404367	0.272805	-0.253606	-0.112977	-0.025046	0.011575	0.435563	-0.307396	-0.333013	0.392664	-0.150747	-0.215625	0.295122	-0.331099	0.013432	0.160678	0.317176	-0.372137	-0.265162	0.142513	0.076074	-0.291369	-0.019086	0.206175	-0.261192	0.097436	-0.274898	-0.015299	-0.06624	0.062566	0.226603	0.007834	-0.146409	0.131781	-0.255233	-0.291389	-0.071961	0.037423	0.095443	0.314148	0.076053	-0.418913	-0.198202	-0.007437	-0.013775	-0.192441	0.009623	-0.339145
model_62	0.318139	-0.297785	-0.036028	-0.297857	-0.06204	-0.026668	0.056783	0.435731	-0.203509	-0.372969	0.293164	-0.198468	-0.30602	0.208622	-0.320156	0.05478	0.094731	0.320927	-0.412077	-0.271597	0.094418	0.164805	-0.224431	-0.054782	0.102594	-0.094869	0.033371	-0.161661	-0.213253	-0.013705	0.127634	0.178752	-0.139581	-0.153137	0.193415	-0.13179	-0.104585	0.061393	-0.3093	0.313801	0.415712	-0.23022	-0.39209	-0.153709	-0.202768	0.122218	-0.14502	0.163205	-0.259432
model_63	0.250115	-0.251461	0.062848	-0.272804	-0.05083	-0.064862	-0.020459	0.483004	-0.336476	-0.393517	0.271084	-0.25252	-0.228291	0.150269	-0.221897	0.251501	0.169566	0.273286	-0.318465	-0.254549	0.131358	0.203194	-0.184623	-0.083303	0.157831	-0.167387	0.390345	-0.229826	-0.096887	-0.045638	0.144887	0.149898	-0.123391	-0.000284	0.177554	-0.083071	-0.184545	0.277315	-0.135667	0.121244	0.14918	-0.115958	-0.565016	-0.186601	-0.171203	0.113685	-0.213608	0.24816	-0.249908
model_64	0.222502	-0.118535	0.083507	-0.188646	0.063608	-0.108287	-0.089149	0.280952	-0.134284	-0.143539	0.24316	-0.467308	-0.156556	-0.062847	-0.112096	0.104414	0.394641	0.39821	-0.226003	-0.264747	0.057153	0.075748	-0.237901	-0.069869	0.054829	-0.169401	0.164963	-0.191217	0.026196	-0.134174	0.133253	0.042248	-0.356578	-0.005991	0.277476	-0.184356	-0.193612	0.045979	-0.115063	0.184909	0.205083	0.254613	-0.431178	-0.130685	0.034257	0.106862	-0.221207	0.14169	-0.116269
model_65	0.231524	-0.303125	0.03515	-0.300767	-0.059213	-0.034926	0.046945	0.437083	-0.266934	-0.413241	0.319041	-0.249158	-0.306041	0.18669	-0.260811	0.062216	0.202981	0.289537	-0.459959	-0.307226	0.093862	0.007245	-0.197333	-0.025194	0.131723	-0.141683	0.05504	-0.269433	-0.105418	0.040377	0.112342	0.126655	-0.099892	-0.159077	0.218104	-0.22335	-0.162328	0.06238	-0.411999	0.357783	0.4264	-0.11369	-0.394294	0.019481	0.089996	0.002026	-0.168535	0.056968	-0.274181
model_66	0.362259	-0.3238	0.007423	-0.178522	-0.083399	-0.013271	0.029085	0.426986	-0.226545	-0.294049	0.313327	-0.217574	-0.363191	0.228822	-0.329986	-0.011869	0.203569	0.29971	-0.40494	-0.314682	0.130988	0.076756	-0.185034	-0.012695	0.10091	-0.09303	0.06795	-0.227785	-0.143699	0.04369	0.074741	0.212056	-0.092733	-0.164237	0.124137	-0.230582	-0.199887	0.013443	-0.143196	0.296025	0.269572	-0.102969	-0.30846	-0.20253	-0.083188	0.051603	-0.152757	0.018829	-0.247398
model_67	0.35432	-0.340771	0.019602	-0.214612	-0.023384	-0.034727	0.010691	0.454382	-0.30298	-0.293767	0.333672	-0.200624	-0.303707	0.218658	-0.322515	-0.001904	0.111805	0.364862	-0.335548	-0.369534	0.05001	0.204665	-0.22368	0.016743	0.067361	-0.102903	-0.004635	-0.273169	-0.098497	-0.017208	0.0516	0.199064	-0.119978	-0.18861	0.150398	-0.131858	-0.153274	-0.086325	-0.310816	0.432499	0.510492	-0.178383	-0.391147	-0.05891	-0.133501	0.028365	-0.15777	0.089268	-0.285916
model_68	0.202601	-0.271393	0.11898	-0.150062	-0.081417	-0.008411	0.18618	0.401881	-0.404751	-0.554129	0.276737	-0.192174	-0.213857	0.135826	-0.172065	0.021901	0.195076	0.257055	-0.550807	-0.176327	0.27818	0.027407	-0.160765	-0.133671	0.157753	-0.130883	0.06806	-0.477184	-0.154817	-0.050666	0.04386	0.025311	0.070816	-0.250535	0.248335	-0.119925	-0.136817	0.006954	-0.297762	0.485496	0.064846	-0.061869	-0.38866	-0.057486	-0.089438	-0.112213	-0.223387	0.05594	-0.311289
model_69	0.254443	-0.286833	0.076213	-0.198331	0.002804	-0.059107	0.077788	0.440412	-0.324707	-0.34953	0.312953	-0.203874	-0.242051	0.158345	-0.290914	-0.03007	0.241635	0.339925	-0.431435	-0.373824	0.072141	0.049432	-0.173317	-0.074693	0.133631	-0.080865	0.055953	-0.255739	-0.139861	-0.054394	0.026004	0.211268	-0.101181	-0.186989	0.143291	-0.137377	-0.143106	-0.003895	-0.176819	0.224638	0.323053	-0.074782	-0.330611	-0.155519	-0.120924	0.029966	-0.102983	-0.00288	-0.285677
model_70	0.304143	-0.307478	0.04934	-0.18845	-0.066077	-0.053582	0.062074	0.498659	-0.289962	-0.345383	0.326041	-0.155386	-0.210601	0.167135	-0.35325	0.059826	0.153846	0.374403	-0.412501	-0.319538	0.131161	0.084525	-0.235179	-0.101669	0.16136	-0.16131	0.076218	-0.2878	-0.150505	0.056025	0.094673	0.123216	-0.081546	-0.176878	0.137467	-0.083733	-0.154452	0.058469	-0.220221	0.286553	0.201216	-0.11324	-0.323394	-0.137885	-0.039463	0.003372	-0.198484	-0.012055	-0.293433
model_71	0.262311	-0.312786	0.006529	-0.247923	-0.075628	-0.03869	0.032348	0.505131	-0.259212	-0.408718	0.324813	-0.169434	-0.281126	0.160819	-0.367281	0.035133	0.084527	0.357689	-0.362218	-0.311582	0.090801	0.175764	-0.186895	-0.066182	0.141377	-0.157065	0.023697	-0.205694	-0.18047	-0.018561	0.044654	0.267896	-0.110753	-0.180202	0.108416	-0.08493	-0.156209	0.001293	-0.312605	0.328183	0.479687	-0.231472	-0.421228	0.0036	-0.101386	0.052864	-0.205977	0.098913	-0.266221
[truncated: 143 more columns]
