# Supplementary material for: Data-driven modeling predicts gene regulatory network dynamics during the differentiation of multipotential hematopoietic progenitors
Source: PLoS Comput Biol. 2022 Jan 14;18(1):e1009779. doi: 10.1371/journal.pcbi.1009779 (PMC8794271; doi:10.1371/journal.pcbi.1009779)
Supplement: S2 Table — Each row compares a model prediction about a genetic interconnectivity parameter Tij, representing the regulation of gene i by gene j, with published experimental evidence. Comparisons of the same parameter to multiple papers are listed in separate rows. Tij is listed as T_Genei_Genej. The prediction column lists the type of regulation inferred by the model. It shows activation or repression when the first quartile of the distribution of the inferred parameter is positive or if the third quartile of the distribution is negative respectively (Fig 4). The prediction column shows “sign not constrained” when the interquartile range spans negative and positive values. The experiment column lists that type of interaction established in the paper. If the paper describes evidence only of binding but not whether the target is activated or repressed, then the entry is “binding”. Negative experimental results are listed as “no effect found”. The entry in the experiment column is “not found” if we were not able to find any published tests of the parameter in question. The “Status of prediction” columns lists whether the evidence matches the prediction or not. “confirmed” implies agreements, while “incorrect prediction” implies disagreement. An asterisk indicates that conflicting experimental evidence was found. Conflicting evidence was found for the regulation of Gata1, Spi1, and Gata2 by Gfi1 (Moignard et al. [53]). Situations where no evidence was found or the paper reported negative results are listed as “undetermined”. The “Type of evidence” column classifies the evidence as genetic, protein-protein interaction, cis regulation, or functional cis regulation. Genetic evidence involves genetic manipulation of the predicted regulator followed by a characterization of the target’s expression and usually cannot distinguish between direct and indirect effects. Protein-protein interaction implies biochemical evidence of direct protein-protein interactions. cis regulatory evidence i [file pcbi.1009779.s006.tsv]

Connection	Prediction	Experiment	Status of prediction	Type of evidence	Organism/Cells	Citation
T_Gata1_Gata1	autoactivation	autoactivation	confirmed	functional cis-regulation	Mouse	https://doi.org/10.1101/gad.5.6.919
T_Spi1_Gata1	repression	repression	confirmed	genetic; functional cis-regulation	MEL cells	https://doi.org/10.1101/gad.13.11.1398
T_Tal1_Gata1	activation	binding	confirmed	cis regulation	Mouse fetal liver erythrocytes	https://doi.org/10.1101/gr.104935.110
T_Cebpa_Gata1	repression	repression	confirmed	genetic	Mouse preGMs	https://doi.org/10.1038/emboj.2011.390
T_Gfi1_Gata1	repression	activation	incorrect prediction*	genetic	Mouse	https://doi.org/10.1182/blood-2014-02-556522
T_Csf3r_Gata1	repression	not found	undetermined
T_Zfpm1_Gata1	activation	no effect found	undetermined	genetic	Human K562	https://doi.org/10.1016/j.bbrc.2017.02.068
T_Zfpm1_Gata1	activation	no effect found	undetermined	genetic	Mouse preMegEs	https://doi.org/10.1038/emboj.2011.390
T_Klf1_Gata1	activation	activation	confirmed	functional cis-regulation	NIH3T3	https://doi.org/10.1038/emboj.2011.390
T_Stat3_Gata1	repression	not found	undetermined
T_Il3ra_Gata1	repression	not found	undetermined
T_Epor_Gata1	activation	activation	confirmed	functional cis-regulation	Ba/F3 cells	https://doi.org/10.1073/pnas.90.24.11593
T_Epor_Gata1	activation	activation	confirmed	genetic	Human erythroid progenitors	https://doi.org/10.1074/jbc.M112.378398
T_Gata2_Gata1	repression	repression	confirmed	functional cis-regulation	Human K562 and MEL cells	https://pubmed.ncbi.nlm.nih.gov/27347333/
T_Epo_Gata1	activation	activation	confirmed	genetic	Human primary erythrocyte progenitor cells	https://doi.org/10.1016/j.exphem.2007.08.014
T_Epo_Gata1	activation	activation	confirmed	genetic	Mouse	https://doi.org/10.3324/haematol.2014.104844
T_GCSF_Gata1	repression	not found	undetermined
T_Gata1_Spi1	repression	repression	confirmed	genetic; functional cis-regulation	MEL cells	https://doi.org/10.1182/blood.V99.9.3089
T_Spi1_Spi1	autoactivation	autoactivation	confirmed	functional cis-regulation	RAW264.7	https://doi.org/10.1182/blood-2010-08-302976
T_Tal1_Spi1	repression	repression	confirmed	functional cis-regulation	HEL cells	https://doi.org/10.1016/j.jmb.2005.10.055
T_Cebpa_Spi1	sign not constrained	activation		genetic	Mouse Lin- BM cells	https://doi.org/10.1371/journal.pone.0095784
T_Gfi1_Spi1	activation	repression	incorrect prediction*	cis regulation; genetic	Mice	https://doi.org/10.1016/j.immuni.2009.07.011
T_Csf3r_Spi1	activation	not found	undetermined
T_Zfpm1_Spi1	repression	repression	confirmed	genetic	Human K562	https://doi.org/10.1016/j.bbrc.2017.02.068
T_Zfpm1_Spi1	repression	repression	confirmed	genetic	Mouse preMegEs	https://doi.org/10.1038/emboj.2011.390
T_Klf1_Spi1	repression	not found	undetermined
T_Stat3_Spi1	activation	activation	confirmed	genetic	Mouse 32D cl3 cells	https://doi.org/10.1074/jbc.M112271200
T_Il3ra_Spi1	activation	not found	undetermined
T_Epor_Spi1	repression	not found	undetermined
T_Gata2_Spi1	repression	repression	confirmed	genetic	G1ME cells	https://doi.org/10.1182/blood-2009-03-207944
T_Epo_Spi1	repression	not found	undetermined
T_GCSF_Spi1	activation	not found	undetermined
T_Gata1_Tal1	activation	activation	confirmed	genetic	Human K562 cells	https://doi.org/10.1182/blood-2013-02-483875
T_Gata1_Tal1	activation	activation	confirmed	functional cis regulation	Mouse	https://doi.org/10.1128/MCB.00931-07
T_Spi1_Tal1	repression	binding	confirmed	cis regulation	Mouse HPC-7 cells	https://doi.org/10.1016/j.stem.2010.07.016
T_Tal1_Tal1	activation	activation	confirmed	functional cis regulation	Mouse	https://doi.org/10.1128/MCB.00931-07
T_Tal1_Tal1	activation	activation	confirmed	functional cis regulation	Jurkat cells	https://doi.org/10.1016/j.ccr.2012.06.007
T_Tal1_Tal1	activation	activation	confirmed	functional cis regulation	Mouse HPC-7 cells	https://doi.org/10.1182/blood-2009-01-200048
T_Cebpa_Tal1	repression	repression	confirmed	genetic	Mouse Lin- BM cells	https://doi.org/10.1371/journal.pone.0095784
T_Gfi1_Tal1	repression	not found	undetermined
T_Csf3r_Tal1	sign not constrained	not found
T_Zfpm1_Tal1	activation	no effect found	undetermined	genetic	Human K562	https://doi.org/10.1016/j.bbrc.2017.02.068
T_Klf1_Tal1	activation	no effect found	undetermined	genetic	Human K562	https://doi.org/10.1016/j.bbagrm.2014.12.010
T_Stat3_Tal1	repression	not found	undetermined
T_Il3ra_Tal1	repression	not found	undetermined
T_Epor_Tal1	activation	activation	confirmed	genetic	Ba/F3 cells	https://doi.org/10.1073/pnas.90.24.11593
T_Epor_Tal1	activation	activation	confirmed	genetic	Human primary erythrocyte progenitor cells	https://doi.org/10.1016/j.exphem.2007.08.014
T_Epor_Tal1	activation	activation	confirmed	genetic	Mouse	https://doi.org/10.3324/haematol.2014.104844
T_Gata2_Tal1	repression	binding	confirmed	cis regulation	Mouse HPC-7 cells	https://doi.org/10.1016/j.stem.2010.07.016
T_Epo_Tal1	repression	activation	incorrect prediction	genetic	Human primary erythrocyte progenitor cells	https://doi.org/10.1016/j.exphem.2007.08.014
T_Epo_Tal1	repression	activation	incorrect prediction	genetic	Mouse	https://doi.org/10.3324/haematol.2014.104844
T_GCSF_Tal1	activation	not found	undetermined
T_Gata1_Cebpa	repression	repression	confirmed	genetic	MEL cells	https://doi.org/10.1158/1541-7786.MCR-09-0031
T_Spi1_Cebpa	sign not constrained	activation		genetic	MEL cells	https://doi.org/10.1158/1541-7786.MCR-09-0031
T_Tal1_Cebpa	activation	binding	confirmed	cis regulation	Mouse HPC-7 cells	https://doi.org/10.1182/blood-2009-01-200048
T_Cebpa_Cebpa	autoactivation	autoactivation	confirmed	functional cis regulation	Human	https://doi.org/10.1128/mcb.15.3.1192
T_Gfi1_Cebpa	activation	activation	confirmed	functional cis regulation	PUER mice cells	https://doi.org/10.1371/journal.pone.0217580
T_Csf3r_Cebpa	repression	no effect found	undetermined	genetic	Mouse Ba/F3 cells	http:s://doi.org/10.1038/sj.leu.2402094
T_Zfpm1_Cebpa	repression	repression	confirmed	genetic	Mice	https://doi.org/10.1038/emboj.2011.390
T_Klf1_Cebpa	repression	not found	undetermined
T_Stat3_Cebpa	repression	activation	incorrect prediction	genetic; cis regulation	Mouse 32D cl3 cells	https://doi.org/10.1074/jbc.M408442200
T_Il3ra_Cebpa	sign not constrained	not found
T_Epor_Cebpa	repression	repression	confirmed	functional cis regulation	Mouse hepatocytes/HepG2	https://doi.org/10.1182/blood-2007-08-106195
T_Gata2_Cebpa	sign not constrained	no effect found		genetic	Ex vivo mouse mast cells	https://doi.org/10.4049/jimmunol.1500018
T_Epo_Cebpa	repression	not found	undetermined
T_GCSF_Cebpa	activation	activation	confirmed	genetic	Mouse 32D cl3 cells	https://doi.org/10.1182/blood.V80.7.1725.1725
T_GCSF_Cebpa	activation	activation	confirmed	genetic	Mouse PUER cells	https://doi.org/10.1038/ni973
T_Gata1_Gfi1	repression	not found	undetermined
T_Spi1_Gfi1	activation	binding	confirmed	cis regulation	Mouse	https://doi.org/10.1128/MCB.00032-10
T_Tal1_Gfi1	repression	binding	confirmed	cis regulation	Mouse	https://doi.org/10.1128/MCB.00032-10
T_Cebpa_Gfi1	activation	activation	confirmed	genetic	Mouse Lin- BM cells	https://doi.org/10.1371/journal.pone.0095784
T_Gfi1_Gfi1	autoactivation	not found	undetermined
T_Csf3r_Gfi1	activation	not found	undetermined
T_Zfpm1_Gfi1	repression	not found	undetermined
T_Klf1_Gfi1	repression	not found	undetermined
T_Stat3_Gfi1	repression	repression	confirmed	genetic	Th17 cells	https://doi.org/10.1016/j.celrep.2017.05.013
T_Il3ra_Gfi1	sign not constrained	not found
T_Epor_Gfi1	repression	not found	undetermined
T_Gata2_Gfi1	sign not constrained	binding		cis regulation	Mouse	https://doi.org/10.1128/MCB.00032-10
T_Epo_Gfi1	repression	not found	undetermined
T_GCSF_Gfi1	activation	not found	undetermined
T_Gata1_Csf3r	repression	not found	undetermined
T_Spi1_Csf3r	activation	activation	confirmed	genetic	NB4; HL-60	https://doi.org/10.1182/blood.V88.4.1234.bloodjournal8841234
T_Tal1_Csf3r	repression	not found	undetermined
T_Cebpa_Csf3r	activation	activation	confirmed	genetic	NB4; HL-60	https://doi.org/10.1182/blood.V88.4.1234.bloodjournal8841234
T_Cebpa_Csf3r	activation	activation	confirmed	genetic	Mouse	https://doi.org/10.1146/annurev-genet-110711-155437
T_Cebpa_Csf3r	activation	activation	confirmed	genetic	Mouse Lin- BM cells	https://doi.org/10.1371/journal.pone.0095784
T_Gfi1_Csf3r	activation	activation	confirmed	genetic	Mouse bone marrow	https://doi.org/10.1016/S1074-7613(02)00501-0
T_Csfr3_Csf3r	autoactivation	not found	undetermined
T_Zfpm1_Csf3r	repression	not found	undetermined
T_Klf1_Csf3r	repression	not found	undetermined
T_Stat3_Csf3r	sign not constrained	not found
T_Il3ra_Csf3r	activation	not found	undetermined
T_Epor_Csf3r	repression	not found	undetermined
T_Gata2_Csf3r	sign not constrained	not found
T_Epo_Csf3r	repression	not found	undetermined
T_GCSF_Csf3r	activation	not found	undetermined
T_Gata1_Zfpm1	activation	repression	incorrect prediction	genetic	Mouse preMegEs	https://doi.org/10.1038/emboj.2011.390
T_Spi1_Zfpm1	repression	repression	confirmed	genetic	FL-EP	https://doi.org/10.1073/pnas.1121019109
T_Spi1_Zfpm1	repression	binding	confirmed	cis regulation	Mouse fetal liver erythrocytes	https://doi.org/10.1101/gr.104935.110
T_Tal1_Zfpm1	activation	activation	confirmed	cis regulation	Mouse HPC-7 cells	https://doi.org/10.1182/blood-2009-01-200048
T_Tal1_Zfpm1	activation	binding	confirmed	cis regulation	Mouse fetal liver erythrocytes	https://doi.org/10.1038/emboj.2011.390
T_Cebpa_Zfpm1	repression	repression	confirmed	genetic	Mice	https://doi.org/10.1038/emboj.2011.390
T_Gfi1_Zfpm1	repression	not found	undetermined
T_Csf3r_Zfpm1	repression	not found	undetermined
T_Zfpm1_Zfpm1	activation	not found	undetermined
T_Klf1_Zfpm1	activation	not found	undetermined
T_Stat3_Zfpm1	repression	not found	undetermined
T_Il3ra_Zfpm1	repression	not found	undetermined
T_Epor_Zfpm1	sign not constrained	not found
T_Gata2_Zfpm1	repression	binding	confirmed	cis regulation	Mouse HPC-7 cells	https://doi.org/10.1016/j.stem.2010.07.016
T_Epo_Zfpm1	activation	not found	undetermined
T_GCSF_Zfpm1	repression	not found	undetermined
T_Gata1_Klf1	activation	activation	confirmed	functional cis-regulation	Mouse	https://doi.org/10.1016/S0021-9258(17)40698-3
T_Gata1_Klf1	activation	activation	confirmed	cis regulation; genetics	Mouse G1-ER4 cells	https://doi.org/10.1016/j.molcel.2009.11.002
T_Gata1_Klf1	activation	activation	confirmed	functional cis regulation	Mouse	https://doi.org/10.1182/blood.V95.5.1652.005k23_1652_1655
T_Spi1_Klf1	repression	repression	confirmed	cis regulation	FL-EP cells	https://doi.org/10.1073/pnas.1121019109
T_Tal1_Klf1	activation	activation	confirmed	cis regulation; genetics	Mouse G1-ER4 cells	https://doi.org/10.1016/j.molcel.2009.11.002
T_Tal1_Klf1	activation	activation	confirmed	functional cis regulation	Mouse	https://doi.org/10.1182/blood.V95.5.1652.005k23_1652_1655
T_Cebpa_Klf1	repression	repression	confirmed	genetic	Mouse Lin- BM cells	https://doi.org/10.1371/journal.pone.0095784
T_Gfi1_Klf1	repression	activation	incorrect prediction	genetic	Mice	https://doi.org/10.1182/blood-2014-02-556522
T_Csf3r_Klf1	repression	not found	undetermined
T_Zfpm1_Klf1	activation	activation	confirmed	cis regulation; genetics	Mouse G1-ER4 cells	https://doi.org/10.1016/j.molcel.2009.11.002
T_Klf1_Klf1	autoactivation	not found	undetermined
T_Stat3_Klf1	repression	not found	undetermined
T_Il3ra_Klf1	repression	not found	undetermined
T_Epor_Klf1	activation	activation	confirmed	genetic	Human primary erythrocyte progenitor cells	https://doi.org/10.1016/j.exphem.2007.08.014
T_Gata2_Klf1	repression	activation	incorrect prediction	functional cis-regulation	NIH3T3	https://pubmed.ncbi.nlm.nih.gov/8195185/
T_Gata2_Klf1	repression	activation	incorrect prediction	functional cis regulation	Mouse embryoid bodies	https://doi.org/10.1242/dev.018200
T_Epo_Klf1	activation	activation	confirmed	genetic	Human primary erythrocyte progenitor cells	https://doi.org/10.1016/j.exphem.2007.08.014
T_GCSF_Klf1	repression	not found	undetermined
T_Gata1_Stat3	repression	repression	confirmed	genetic; protein-protein interaction	Ba/F3	https://doi.org/10.1074/jbc.M413461200
T_Spi1_Stat3	activation	not found	undetermined
T_Tal1_Stat3	repression	not found	undetermined
T_Cebpa_Stat3	repression	not found	undetermined
T_Gfi1_Stat3	activation	activation	confirmed	genetic; protein-protein interaction	Mice DC	https://doi.org/10.1016/j.immuni.2005.04.007
T_Csf3r_Stat3	activation	not found	undetermined
T_Zfpm1_Stat3	repression	not found	undetermined
T_Klf1_Stat3	repression	not found	undetermined
T_Stat3_Stat3	autoactivation	autoactivation	confirmed	genetic	M1 murine cell lines	https://doi.org/10.1074/jbc.273.11.6132
	autoactivation	autoactivation	confirmed	genetic; cis regulation	Th17 cells	https://doi.org/10.1016/j.celrep.2017.05.013
T_Il3ra_Stat3	activation	not found	undetermined
T_Epor_Stat3	repression	not found	undetermined
T_Gata2_Stat3	repression	repression	confirmed	genetic; protein-protein interaction	Ba/F3	https://doi.org/10.1074/jbc.M413461200
T_Epo_Stat3	activation	not found	undetermined
T_GCSF_Stat3	repression	not found	undetermined
T_Gata1_Il3ra	repression	not found	undetermined
T_Spi1_Il3ra	activation	not found	undetermined
T_Tal1_Il3ra	repression	not found	undetermined
T_Cebpa_Il3ra	activation	not found	undetermined
T_Gfi1_Il3ra	activation	not found	undetermined
T_Csf3r_Il3ra	activation	not found	undetermined
T_Zfpm1_Il3ra	repression	not found	undetermined
T_Klf1_Il3ra	repression	not found	undetermined
T_Stat3_Il3ra	activation	not found	undetermined
T_Il3ra_Il3ra	autoactivation	not found	undetermined
T_Epor_Il3ra	repression	not found	undetermined
T_Gata2_Il3ra	activation	activation	confirmed	genetic	Ex vivo mouse basophils	https://doi.org/10.4049/jimmunol.1500018
T_Epo_Il3ra	activation	not found	undetermined
T_GCSF_Il3ra	repression	not found	undetermined
T_Gata1_Epor	activation	activation	confirmed	functional cis regulation	MEL	https://doi.org/10.1073/pnas.88.23.10638
T_Spi1_Epor	repression	no effect found	undetermined	genetic	E16.5 FL cells	https://doi.org/10.1016/S0145-2126(03)00178-4
T_Tal1_Epor	activation	activation	confirmed	functional cis-regulation	Human erythroid progenitors	https://doi.org/10.1074/jbc.M112.378398
T_Cebpa_Epor	repression	repression	confirmed	genetic	MEL	https://doi.org/10.1182/blood-2005-06-2216
T_Cebpa_Epor	repression	repression	confirmed	genetic	Mouse	https://doi.org/10.1146/annurev-genet-110711-155437
T_Gfi1_Epor	repression	activation	incorrect prediction	genetic	Mice	https://doi.org/10.1182/blood-2014-02-556522
T_Csf3r_Epor	repression	not found	undetermined
T_Zfpm1_Epor	activation	not found	undetermined
T_Klf1_Epor	activation	not found	undetermined
T_Stat3_Epor	repression	not found	undetermined
T_Il3ra_Epor	repression	not found	undetermined
T_Epor_Epor	autoactivation	autoactivation	confirmed	genetic	Mouse	https://doi.org/10.3324/haematol.2014.104844
T_Gata2_Epor	repression	not found	undetermined
T_Epo_Epor	activation	activation	confirmed	genetic	Mouse	https://doi.org/10.3324/haematol.2014.104844
T_GCSF_Epor	repression	not found	undetermined
T_Gata1_Gata2	repression	repression	confirmed	genetic; cis regulation	Mice	https://doi.org/10.1111/gtc.12086
T_Spi1_Gata2	activation	repression	incorrect prediction	genetic	Mice	https://doi.org/10.1016/s1074-7613(02)00452-1
T_Spi1_Gata2	activation	binding	incorrect prediction	cis regulation	Mouse HPC-7 cells	https://doi.org/10.1016/j.stem.2010.07.016
T_Tal1_Gata2	repression	repression	confirmed	functional cis-regulation	Human K562 and MEL cells	https://pubmed.ncbi.nlm.nih.gov/27347333/
T_Tal1_Gata2	repression	binding	confirmed	cis regulation	Mouse HPC-7 cells	https://doi.org/10.1182/blood-2009-01-200048
T_Cebpa_Gata2	activation	repression	incorrect prediction	genetic	Mice pre-GMs	https://doi.org/10.1038/emboj.2011.390
T_Gfi1_Gata2	activation	repression	incorrect prediction*	functional cis regulation	Mouse bone marrow cells	https://doi.org/10.1038/ncb2709
T_Csf3r_Gata2	activation	not found	undetermined
T_Zfpm1_Gata2	repression	repression	confirmed	genetic	Human K562	https://doi.org/10.1016/j.bbrc.2017.02.068
T_Zfpm1_Gata2	repression	repression	confirmed	genetic	Mouse preMegEs	https://doi.org/10.1038/emboj.2011.390
T_Klf1_Gata2	activation	no effect found	undetermined	genetic	Mouse embryoid bodies	https://doi.org/10.1182/blood-2007-03-082065
T_Stat3_Gata2	sign not constrained	not found
T_Il3ra_Gata2	sign not constrained	not found
T_Epor_Gata2	sign not constrained	repression		genetic	Human erythroid progenitors	https://doi.org/10.1074/jbc.M112.378398
T_Gata2_Gata2	sign not constrained	not found
T_Epo_Gata2	activation	not found
T_GCSF_Gata2	repression	not found
